# Supplementary material for: Effects of Protease, Phytase and a Bacillus sp. Direct-Fed Microbial on Nutrient and Energy Digestibility, Ileal Brush Border Digestive Enzyme Activity and Cecal Short-Chain Fatty Acid Concentration in Broiler Chickens
Source: PLoS One. 2014 Jul 11;9(7):e101888. doi: 10.1371/journal.pone.0101888 (PMC4094469; doi:10.1371/journal.pone.0101888)
Supplement: Data S1 — Original replicate data for Tables 2 and 3 from Experiment 1 and Figures S1 and S2 from Experiment 2. CON = Control; CON + PP = Control with Protease and Phytase enzymes; CON + DFM = Control with Direct-fed microbial; and CON + PP + DFM = Control with Protease, Phytase and Direct-fed microbial. n = 8 data per treatment. (XLSX) [file pone.0101888.s003.xlsx]

## Sheet: Table 1 Data
Treatments	Starch	CP	Methionine	Cysteine	Lysine	Threonine
CON	0.955349	0.750541	0.873695	0.618193	0.827475	0.6076
CON	0.978891	0.814597	0.91431	0.722467	0.872467	0.739935
CON	0.946218	0.76491	0.87976	0.648252	0.846025	0.67039
CON	0.975819	0.741024	0.840793	0.611884	0.813074	0.646702
CON	0.972761	0.801242	0.903263	0.725852	0.865624	0.743106
CON	0.973356	0.802297	0.90007	0.716802	0.865526	0.734626
CON	0.967066	0.779102	0.885315	0.673909	0.848365	0.690393
CON	0.967066	0.779102	0.885315	0.673909	0.848365	0.690393
CON + PP	0.989245	0.88	0.964278	0.865797	0.92779	0.883112
CON + PP	0.978225	0.874634	0.948486	0.806469	0.911016	0.837203
CON + PP	0.987711	0.8307	0.93846	0.768803	0.883242	0.802432
CON + PP	0.983893	0.865225	0.947853	0.810622	0.907068	0.843748
CON + PP	0.992503	0.84	0.931742	0.743565	0.899489	0.780864
CON + PP	0.981422	0.844419	0.940397	0.782666	0.896746	0.811464
CON + PP	0.982501	0.889353	0.956803	0.843513	0.921714	0.868751
CON + PP	0.985	0.84	0.95	0.8	0.91	0.83
CON + DFM	0.989633	0.81	0.93	0.77	0.860766	0.81
CON + DFM	0.983503	0.83	0.94	0.75	0.866727	0.77
CON + DFM	0.983163	0.81	0.93	0.75	0.92	0.8
CON + DFM	0.993232	0.84	0.936196	0.785088	0.894906	0.809353
CON + DFM	0.990168	0.85	0.94	0.78	0.92	0.78
CON + DFM	0.99146	0.83	0.95	0.74	0.860866	0.79
CON + DFM	0.989	0.84	0.95	0.77	0.9	0.81
CON + DFM	0.99	0.82	0.94	0.75	0.87	0.77
CON + PP + DFM	0.98116	0.86	0.94	0.79	0.89	0.79
CON + PP + DFM	0.991547	0.806843	0.911444	0.737171	0.91	0.749835
CON + PP + DFM	0.988492	0.85	0.94	0.78	0.93	0.8
CON + PP + DFM	0.990903	0.848517	0.926141	0.766649	0.884139	0.797582
CON + PP + DFM	0.992665	0.851058	0.933476	0.774356	0.887858	0.807667
CON + PP + DFM	0.992262	0.841139	0.918937	0.8	0.876633	0.78809
CON + PP + DFM	0.984808	0.831212	0.919791	0.754266	0.875806	0.82
CON + PP + DFM	0.989	0.84	0.94	0.8	0.91	0.82

## Sheet: Table 3 Data
Treatments	AMEn	N Retention
CON	3157	0.64
CON	3252	0.66
CON	3110	0.62
CON	3087	0.65
CON	3033	0.62
CON	3174	0.61
CON	3196	0.66
CON	3136	0.67
CON + PP	3264	0.78
CON + PP	3336	0.81
CON + PP	3043	0.76
CON + PP	3362	0.8
CON + PP	3161	0.77
CON + PP	3372	0.8
CON + PP	3220	0.79
CON + PP	3212	0.81
CON + DFM	3330	0.75
CON + DFM	3238	0.75
CON + DFM	3203	0.73
CON + DFM	3137	0.73
CON + DFM	3260	0.76
CON + DFM	3210	0.75
CON + DFM	3313	0.76
CON + DFM	3112	0.74
CON + PP + DFM	3434	0.81
CON + PP + DFM	3395	0.82
CON + PP + DFM	3222	0.79
CON + PP + DFM	3419	0.8
CON + PP + DFM	3473	0.8
CON + PP + DFM	3481	0.8
CON + PP + DFM	3233	0.81
CON + PP + DFM	3417	0.83

## Sheet: Figure 1 Data
Treatments	Maltase	Sucrase	L-Alanine aminopeptidase
CON	68.4	69.8	132.4
CON	91.6	68.6	167.4
CON	112.2	69.2	146.8
CON	102.9	76	147.8
CON	114.8	73.1	152
CON	79.2	63	85.3
CON	114.8	62.5	168.1
CON	74.9	77.4	109.1
CON + PP	170.2	98.1	310.3
CON + PP	166.3	152.3	452.2
CON + PP	144.3	85.6	211.6
CON + PP	159.9	86.1	192.8
CON + PP	176.7	109	230.8
CON + PP	185.6	113.7	202.3
CON + PP	187.2	117.3	266.7
CON + PP	147.1	97.71
CON + DFM	116.1	43.7	137.5
CON + DFM	111.9	126.7	450.8
CON + DFM	105.2	88.3	164.6
CON + DFM	112.5	45.2	257
CON + DFM	98.4	86.1	200.1
CON + DFM	97.6	50.2	154.4
CON + DFM	117.1	85.3	287.4
CON + DFM	96.8	85.6	167.3
CON + PP + DFM	70.3	376.6	210.1
CON + PP + DFM	181.3	205.5	511.4
CON + PP + DFM	193.3	84.7	211.8
CON + PP + DFM	185.9	74.1	160.3
CON + PP + DFM	197	212.7	337.1
CON + PP + DFM	155.1	107.4	219.9
CON + PP + DFM		87.1	288.1
CON + PP + DFM	163.8	266.5	366.1

## Sheet: Figure 2 Data
Treatments	Acetate	Propionate	Butyrate	Total SCFA
CON	667.1	119.6	190.7	58.11
CON	617.7	101.5	113.5	49.06
CON	669.8	204.1	99.5	64.24
CON	645.7	128.7	185.5	52.44
CON	687.3	175.5	116.9	61.49
CON	709.5	132	133	57.52
CON	679	172.1	121.7	60.37
CON
CON + PP	668.4	99.4	112	59.92
CON + PP	626.8	130.1	125.9	61.79
CON + PP	615.6	121.3	144	59.46
CON + PP	737	116.3	128.1	65.96
CON + PP	653.6	97.7	129.7	61.29
CON + PP	704.4	123.8	143.7	55.89
CON + PP	706.3	130.1	136.4	62.01
CON + PP	618.9	215.2	127.2	60.07
CON + DFM	656.2	132.8	196.1	51.05
CON + DFM	531.2	60.5	408.2	58.55
CON + DFM	668.2	134.1	176.2	64.8
CON + DFM	652.2	157.6	147	62.04
CON + DFM	638.4	161.2	154.8	67.81
CON + DFM	695.2	86.9	217.9	47.5
CON + DFM	601.8	156.4	222.1	71.59
CON + DFM	750.5	152.3	0	41.16
CON + PP + DFM	706.2	108	158.9	67.77
CON + PP + DFM	573.5	143.6	245	44.78
CON + PP + DFM	636.4	174.9	168.3	72.45
CON + PP + DFM	629.6	147.1	181.1	52.35
CON + PP + DFM	697	108.8	168.8	63.04
CON + PP + DFM	655.2	120.5	181.5	62.55
CON + PP + DFM	607.7	184.5	168.9	59.62
CON + PP + DFM	724.1	119.6	156.2	69.13
